# Supplementary material for: Risk factors and drug resistance of non-tuberculous mycobacteria in HIV/AIDS patients: a retrospective study in southern China
Source: Front Public Health. 2025 Sep 26;13:1660472. doi: 10.3389/fpubh.2025.1660472 (PMC12510969; doi:10.3389/fpubh.2025.1660472)
Supplement: Supplementary file 2 [file Data_Sheet_1.CSV]

	X1	group	ID	gender	Age	CD4+T lymphocyte count	Ethnicity	Marriage	Education	Occupation	Number of cigarettes smoked per week	Frequency of drinking alcohol per week	Cough	Results of chest imaging	Underlying disease	subclass
1	56	1	23490	Male	38	<200	Han	Married	University	Farmer	20	1	Yes	Normal	No	56
2	22	1	23555	Male	43	<200	Zhuang	Divorced	Elementary school	Farmer	0	0	Yes	Normal	No	22
3	52	1	60610	Male	36	<200	Han	Unmarried	Elementary school	Farmer	0	0	Yes	Pulmonary infection	No	52
4	12	1	23307	Male	41	<200	Zhuang	Unmarried	Elementary school	Housework and Unemployment	8	0	Yes	Normal	No	12
5	7	1	22762	Male	66	<200	Han	Married	Elementary school	Other	0	0	Yes	Normal	No	7
6	27	1	30591	Male	61	<200	Han	Widowed	Elementary school	Farmer	0	0	Yes	Other	No	27
7	51	1	60411	Male	31	<200	Han	Unmarried	Elementary school	Farmer	0	2	Yes	Normal	No	51
8	4	1	21512	Male	57	<200	Han	Unmarried	Illiterate person	Farmer	2	0	No	Normal	No	4
9	65	1	60359	Male	36	<200	Han	Married	Elementary school	Farmer	0	0	Yes	Normal	No	65
10	30	1	40493	Male	54	<200	Zhuang	Married	Secondary school	Farmer	0	0	Yes	Other	No	30
11	18	1	23500	Male	56	<200	Zhuang	Married	Secondary school	Farmer	0	0	Yes	Normal	No	18
12	16	1	23456	Male	83	<200	Han	Married	Elementary school	Housework and Unemployment	0	0	Yes	Normal	No	16
13	5	1	22711	Male	79	<200	Han	Married	Elementary school	Other	10	0	Yes	Normal	No	5
14	1	1	23506	Female	86	<200	Zhuang	Widowed	Illiterate person	Housework and Unemployment	0	0	No	Normal	No	1
15	23	1	23559	Male	69	<200	Zhuang	Married	Elementary school	Housework and Unemployment	20	0	Yes	Normal	No	23
16	41	1	40119	Male	66	<200	Zhuang	Widowed	Secondary school	Farmer	0	0	Yes	Other	Yes	41
17	55	1	23445	Male	62	<200	Zhuang	Married	Secondary school	Farmer	0	0	Yes	Other	No	55
18	13	1	23313	Male	69	<200	Zhuang	Married	Elementary school	Farmer	10	0	Yes	Normal	No	13
19	20	1	23541	Male	67	<200	Zhuang	Married	Elementary school	Housework and Unemployment	20	7	Yes	Normal	No	20
20	21	1	23552	Male	70	<200	Han	Married	Elementary school	Farmer	0	0	Yes	Normal	No	21
21	45	1	40264	Male	71	<200	Zhuang	Married	Elementary school	Farmer	20	0	Yes	Pulmonary infection	No	45
22	3	1	21457	Male	71	<200	Han	Married	Illiterate person	Farmer	25	7	No	Normal	No	3
23	31	1	40498	Male	62	<200	Han	Widowed	Elementary school	Farmer	20	1	Yes	Other	Yes	31
24	29	1	40492	Female	56	¡Ý200	Zhuang	Married	Elementary school	Farmer	0	0	Yes	Normal	No	29
25	25	1	23571	Male	63	¡Ý200	Han	Married	Elementary school	Farmer	20	7	Yes	Normal	No	25
26	2	1	21416	Female	64	¡Ý200	Zhuang	Married	Elementary school	Farmer	0	0	Yes	Pulmonary infection	No	2
27	6	1	22757	Male	45	¡Ý200	Han	Married	Secondary school	Other	3	0	Yes	Normal	No	6
28	47	1	40461	Female	66	¡Ý200	Han	Married	Elementary school	Farmer	0	0	No	Normal	No	47
29	9	1	22893	Male	52	¡Ý200	Zhuang	Unmarried	Illiterate person	Housework and Unemployment	0	0	Yes	Normal	No	9
30	60	1	20194	Male	76	¡Ý200	Zhuang	Divorced	Elementary school	Housework and Unemployment	0	0	Yes	Normal	Yes	60
31	58	1	20173	Male	52	¡Ý200	Han	Married	Elementary school	Other	0	0	Yes	Normal	No	58
32	66	1	23570	Male	71	¡Ý200	Zhuang	Widowed	Elementary school	Farmer	20	0	Yes	Normal	No	66
33	19	1	23522	Male	63	¡Ý200	Zhuang	Divorced	Secondary school	Farmer	0	0	Yes	Normal	No	19
34	33	1	60377	Male	39	¡Ý200	Han	Married	Secondary school	Farmer	0	1	Yes	Normal	No	33
35	40	1	40113	Male	52	¡Ý200	Zhuang	Married	Secondary school	Farmer	1	0	Yes	Pulmonary infection	No	40
36	10	1	22894	Male	80	¡Ý200	Han	Married	Secondary school	Housework and Unemployment	0	0	Yes	Normal	No	10
37	17	1	23488	Male	59	¡Ý200	Zhuang	Married	Secondary school	Farmer	0	0	Yes	Normal	No	17
38	37	1	40102	Male	44	¡Ý200	Zhuang	Divorced	Secondary school	Farmer	0	0	Yes	Normal	No	37
39	42	1	40181	Male	53	¡Ý200	Zhuang	Married	Secondary school	Farmer	10	0	Yes	Other	No	42
40	32	1	60369	Female	47	¡Ý200	Han	Widowed	Elementary school	Farmer	0	0	Yes	Normal	No	32
41	61	1	70274	Male	27	¡Ý200	Zhuang	Unmarried	High school	Housework and Unemployment	0	0	Yes	Pulmonary infection	No	61
42	35	1	40028	Male	57	¡Ý200	Zhuang	Married	Secondary school	Farmer	0	0	Yes	Normal	No	35
43	46	1	40278	Male	65	¡Ý200	Zhuang	Married	High school	Farmer	0	0	Yes	Normal	No	46
44	62	1	70625	Male	42	¡Ý200	Zhuang	Married	Elementary school	Worker	25	0	Yes	Normal	No	62
45	34	1	60378	Female	40	¡Ý200	Han	Married	Secondary school	Farmer	0	0	Yes	Normal	No	34
46	54	1	23302	Female	75	¡Ý200	Zhuang	Married	Elementary school	Farmer	0	0	Yes	Normal	No	54
47	38	1	40076	Female	64	¡Ý200	Zhuang	Married	Elementary school	Farmer	0	0	Yes	Other	No	38
48	36	1	40040	Female	38	¡Ý200	Zhuang	Married	Secondary school	Farmer	0	0	Yes	Normal	Yes	36
49	64	1	60349	Female	31	¡Ý200	Han	Married	Elementary school	Farmer	0	0	Yes	Normal	No	64
50	48	1	40501	Male	71	¡Ý200	Han	Widowed	Elementary school	Worker	15	0	Yes	Pulmonary infection	Yes	48
51	8	1	22806	Male	68	¡Ý200	Han	Married	Elementary school	Farmer	0	1	Yes	Normal	No	8
52	44	1	40191	Male	60	¡Ý200	Han	Married	Secondary school	Farmer	0	0	Yes	Pulmonary infection	No	44
53	59	1	20188	Female	34	¡Ý200	Zhuang	Married	Secondary school	Housework and Unemployment	6	0	No	Normal	No	59
54	53	1	40105	Female	50	¡Ý200	Zhuang	Married	Elementary school	Farmer	0	0	Yes	Pulmonary infection	No	53
55	49	1	40563	Female	53	¡Ý200	Zhuang	Married	Secondary school	Worker	0	0	Yes	Normal	No	49
56	24	1	23563	Female	52	¡Ý200	Han	Married	Elementary school	Farmer	0	0	Yes	Normal	No	24
57	50	1	40565	Female	56	¡Ý200	Zhuang	Married	Elementary school	Farmer	0	0	Yes	Normal	No	50
58	26	1	30537	Male	28	¡Ý200	Han	Unmarried	High school	Housework and Unemployment	1	0	Yes	Normal	No	26
59	57	1	23523	Male	45	¡Ý200	Zhuang	Unmarried	Secondary school	Other	0	0	Yes	Normal	No	57
60	11	1	22905	Male	57	¡Ý200	Han	Married	Elementary school	Farmer	0	0	Yes	Normal	No	11
61	39	1	40089	Male	62	¡Ý200	Han	Widowed	Secondary school	Farmer	0	0	Yes	Normal	No	39
62	28	1	40484	Female	30	¡Ý200	Zhuang	Married	Secondary school	Farmer	0	0	Yes	Normal	No	28
63	14	1	23361	Female	37	¡Ý200	Zhuang	Married	Elementary school	Farmer	0	0	Yes	Normal	No	14
64	63	1	70778	Male	47	¡Ý200	Han	Married	Secondary school	Farmer	3	0	Yes	Normal	No	63
65	43	1	40189	Female	34	¡Ý200	Zhuang	Unmarried	Elementary school	Farmer	0	0	No	Pulmonary infection	No	43
66	15	1	23381	Male	45	¡Ý200	Han	Married	Secondary school	Worker	30	5	Yes	Normal	No	15
67	260	0	20257	Male	36	<200	Zhuang	Married	Secondary school	Worker	6	0	No	Pulmonary infection	No	52
68	141	0	20107	Male	57	<200	Zhuang	Married	High school	Farmer	20	0	Yes	Pulmonary infection	No	11
69	137	0	20102	Male	41	<200	Zhuang	Married	Elementary school	Farmer	30	7	Yes	Pulmonary infection	Yes	12
70	234	0	20224	Male	52	<200	Han	Married	Elementary school	Farmer	0	0	Yes	Pulmonary infection	No	58
71	180	0	20152	Male	28	<200	Han	Unmarried	High school	Farmer	10	1	Yes	Pulmonary infection	Yes	26
72	171	0	20142	Male	59	<200	Zhuang	Divorced	University	Other	0	0	No	Pulmonary infection	No	17
73	139	0	20104	Male	41	<200	Zhuang	Unmarried	Secondary school	Farmer	0	0	No	Pulmonary infection	No	12
74	144	0	20110	Female	52	<200	Han	Widowed	Illiterate person	Farmer	0	0	No	Normal	No	24
75	1257	0	40440	Male	71	<200	Zhuang	Married	Elementary school	Worker	0	0	No	Pulmonary infection	No	66
76	89	0	20033	Male	56	<200	Zhuang	Unmarried	Illiterate person	Housework and Unemployment	0	0	Yes	Normal	No	18
77	81	0	20023	Male	67	<200	Zhuang	Married	Illiterate person	Housework and Unemployment	0	0	No	Pulmonary infection	No	20
78	321	0	20340	Male	80	<200	Zhuang	Married	Elementary school	Housework and Unemployment	0	0	Yes	Other	No	10
79	293	0	20300	Female	34	<200	Han	Divorced	High school	Other	0	1	No	Normal	No	43
80	455	0	20536	Male	57	<200	Zhuang	Married	Secondary school	Housework and Unemployment	0	0	No	Pulmonary infection	No	35
81	264	0	20261	Male	79	<200	Han	Married	Elementary school	Farmer	3	0	No	Other	No	5
82	541	0	30080	Male	71	<200	Han	Married	Elementary school	Farmer	5	0	No	Other	No	48
83	517	0	30004	Male	70	<200	Han	Divorced	Elementary school	Farmer	20	0	No	Other	Yes	21
84	526	0	30062	Male	83	<200	Han	Married	Secondary school	Farmer	0	0	No	Other	No	16
85	508	0	20619	Female	64	<200	Zhuang	Married	Illiterate person	Housework and Unemployment	0	0	Yes	Normal	No	38
86	112	0	20068	Male	71	<200	Zhuang	Married	Elementary school	Farmer	12	0	No	Other	Yes	3
87	204	0	20184	Female	56	<200	Zhuang	Widowed	Elementary school	Farmer	0	0	No	Other	No	29
88	300	0	20312	Male	62	<200	Zhuang	Married	Secondary school	Farmer	40	21	Yes	Pulmonary infection	Yes	55
89	461	0	20549	Male	79	<200	Han	Married	Elementary school	Housework and Unemployment	0	0	No	Other	No	5
90	291	0	20297	Male	62	<200	Zhuang	Married	Elementary school	Farmer	16	0	No	Pulmonary infection	No	39
91	179	0	20151	Male	45	<200	Han	Married	Secondary school	Other	0	0	No	Pulmonary infection	Yes	57
92	453	0	20534	Male	63	<200	Zhuang	Married	Secondary school	Farmer	0	0	No	Normal	No	19
93	529	0	30066	Male	69	<200	Han	Married	High school	Farmer	0	0	No	Normal	Yes	23
94	315	0	20333	Male	57	<200	Han	Married	Elementary school	Farmer	12	3	Yes	Other	No	4
95	147	0	20113	Female	64	<200	Zhuang	Married	Elementary school	Housework and Unemployment	0	0	No	Normal	Yes	2
96	320	0	20338	Male	38	<200	Zhuang	Married	Secondary school	Housework and Unemployment	6	0	No	Normal	No	56
97	108	0	20057	Female	38	<200	Zhuang	Married	Secondary school	Housework and Unemployment	0	0	No	Normal	No	36
98	308	0	20323	Male	45	<200	Han	Married	High school	Farmer	0	0	No	Normal	No	57
99	187	0	20160	Female	47	<200	Zhuang	Married	Elementary school	Farmer	0	0	No	Normal	No	32
100	1016	0	30700	Male	62	<200	Han	Married	Secondary school	Farmer	0	0	No	Pulmonary infection	No	55
101	145	0	20111	Male	61	¡Ý200	Han	Married	Secondary school	Worker	0	0	Yes	Other	No	27
102	127	0	20089	Male	45	¡Ý200	Zhuang	Unmarried	Secondary school	Farmer	0	0	No	Other	No	6
103	140	0	20106	Male	62	¡Ý200	Zhuang	Married	Secondary school	Other	0	7	No	Pulmonary infection	No	31
104	304	0	20316	Male	66	¡Ý200	Zhuang	Married	High school	Housework and Unemployment	0	0	No	Other	No	41
105	119	0	20076	Female	34	¡Ý200	Zhuang	Married	High school	Other	0	0	No	Normal	No	43
106	194	0	20170	Male	60	¡Ý200	Zhuang	Married	High school	Worker	15	0	No	Other	No	44
107	198	0	20176	Female	40	¡Ý200	Zhuang	Married	Illiterate person	Other	0	0	No	Normal	No	34
108	509	0	20620	Male	63	¡Ý200	Zhuang	Widowed	Elementary school	Farmer	0	0	Yes	Normal	No	25
109	1096	0	40112	Male	71	¡Ý200	Zhuang	Married	Secondary school	Farmer	0	0	No	Normal	No	48
110	99	0	20045	Male	61	¡Ý200	Han	Divorced	Elementary school	Housework and Unemployment	0	0	No	Other	Yes	27
111	95	0	20040	Male	42	¡Ý200	Zhuang	Married	Secondary school	Worker	6	0	No	Pulmonary infection	Yes	62
112	449	0	20529	Male	63	¡Ý200	Zhuang	Married	Secondary school	Farmer	0	1	No	Normal	Yes	25
113	107	0	20056	Male	60	¡Ý200	Han	Married	Elementary school	Housework and Unemployment	0	0	No	Other	No	44
114	979	0	30634	Male	71	¡Ý200	Han	Widowed	Secondary school	Other	0	0	No	Pulmonary infection	No	45
115	203	0	20182	Female	31	¡Ý200	Zhuang	Unmarried	High school	Other	0	0	No	Normal	Yes	64
116	403	0	20452	Male	71	¡Ý200	Zhuang	Married	Secondary school	Other	0	0	No	Other	No	45
117	504	0	20613	Male	52	¡Ý200	Zhuang	Married	Secondary school	Other	6	8	No	Normal	No	58
118	93	0	20038	Female	53	¡Ý200	Zhuang	Married	Elementary school	Other	0	0	No	Normal	Yes	49
119	568	0	30110	Female	56	¡Ý200	Han	Married	Elementary school	Farmer	0	0	No	Normal	No	29
120	1290	0	40495	Female	75	¡Ý200	Zhuang	Married	Secondary school	Farmer	0	0	No	Pulmonary infection	No	54
121	115	0	20072	Male	54	¡Ý200	Han	Divorced	Secondary school	Farmer	24	0	No	Normal	No	30
122	186	0	20159	Female	53	¡Ý200	Zhuang	Married	Elementary school	Farmer	0	0	No	Normal	No	49
123	214	0	20197	Male	66	¡Ý200	Han	Married	Secondary school	Other	15	0	No	Normal	No	7
124	336	0	20361	Male	69	¡Ý200	Han	Married	Secondary school	Other	0	0	No	Normal	No	23
125	431	0	20510	Female	64	¡Ý200	Zhuang	Married	Illiterate person	Housework and Unemployment	0	0	No	Normal	No	2
126	761	0	30344	Male	71	¡Ý200	Han	Married	Secondary school	Other	0	0	No	Other	No	66
127	349	0	20379	Male	52	¡Ý200	Han	Unmarried	University	Other	18	2	No	Normal	No	9
128	413	0	20468	Male	66	¡Ý200	Zhuang	Unmarried	Elementary school	Housework and Unemployment	40	0	No	Normal	Yes	41
129	132	0	20097	Female	66	¡Ý200	Zhuang	Married	Elementary school	Farmer	0	0	No	Pulmonary infection	Yes	47
130	188	0	20161	Male	36	¡Ý200	Zhuang	Unmarried	Secondary school	Farmer	0	0	No	Normal	No	65
131	177	0	20149	Male	36	¡Ý200	Zhuang	Unmarried	High school	Farmer	10	0	No	Normal	No	52
132	159	0	20127	Male	47	¡Ý200	Zhuang	Divorced	Secondary school	Worker	18	1	No	Pulmonary infection	No	63
133	797	0	30387	Male	62	¡Ý200	Han	Married	Illiterate person	Farmer	0	0	No	Normal	No	31
134	412	0	20465	Male	66	¡Ý200	Zhuang	Married	Secondary school	Farmer	0	0	No	Other	No	7
135	88	0	20032	Male	43	¡Ý200	Han	Married	Secondary school	Worker	12	0	No	Other	No	22
136	122	0	20082	Male	39	¡Ý200	Han	Married	Secondary school	Other	8	3	Yes	Normal	No	33
137	1168	0	40208	Female	84	¡Ý200	Zhuang	Widowed	Illiterate person	Farmer	0	0	No	Normal	No	1
138	712	0	30287	Female	56	¡Ý200	Zhuang	Widowed	Elementary school	Farmer	0	0	No	Normal	No	50
139	928	0	30573	Male	76	¡Ý200	Han	Divorced	Elementary school	Housework and Unemployment	0	0	No	Pulmonary infection	No	60
140	626	0	30179	Female	30	¡Ý200	Han	Married	Secondary school	Farmer	0	0	No	Normal	No	28
141	228	0	20216	Male	52	¡Ý200	Han	Married	Elementary school	Farmer	16	1	No	Normal	No	40
142	388	0	20433	Female	37	¡Ý200	Zhuang	Unmarried	Secondary school	Housework and Unemployment	0	0	No	Normal	Yes	14
143	205	0	20185	Female	64	¡Ý200	Han	Divorced	High school	Farmer	0	0	No	Normal	Yes	38
144	312	0	20328	Male	70	¡Ý200	Han	Married	High school	Housework and Unemployment	0	0	Yes	Normal	Yes	21
145	435	0	20514	Male	27	¡Ý200	Zhuang	Unmarried	Secondary school	Housework and Unemployment	12	6	No	Other	Yes	61
146	70	0	20010	Female	50	¡Ý200	Han	Divorced	Secondary school	Housework and Unemployment	0	0	Yes	Normal	No	53
147	86	0	20030	Male	65	¡Ý200	Zhuang	Married	Secondary school	Farmer	0	0	No	Normal	No	46
148	135	0	20100	Male	47	¡Ý200	Han	Divorced	Secondary school	Other	12	0	No	Other	Yes	63
149	157	0	20124	Male	68	¡Ý200	Han	Married	Elementary school	Farmer	0	0	No	Pulmonary infection	Yes	8
150	170	0	20139	Female	66	¡Ý200	Han	Married	Elementary school	Worker	0	0	No	Pulmonary infection	No	47
151	773	0	30361	Male	76	¡Ý200	Han	Married	Illiterate person	Farmer	0	0	No	Normal	No	60
152	3229	0	D0044	Male	82	¡Ý200	Zhuang	Widowed	Illiterate person	Farmer	0	0	No	Normal	No	16
153	82	0	20024	Male	44	¡Ý200	Han	Married	Elementary school	Farmer	24	0	No	Pulmonary infection	No	37
154	146	0	20112	Male	68	¡Ý200	Zhuang	Married	Secondary school	Housework and Unemployment	0	7	No	Normal	No	8
155	1004	0	30666	Female	81	¡Ý200	Zhuang	Married	Illiterate person	Housework and Unemployment	0	0	No	Normal	No	1
156	73	0	20014	Male	31	¡Ý200	Zhuang	Unmarried	Secondary school	Other	0	1	No	Normal	No	51
157	110	0	20060	Male	57	¡Ý200	Zhuang	Married	Secondary school	Other	0	0	No	Normal	Yes	4
158	258	0	20255	Female	40	¡Ý200	Zhuang	Widowed	Secondary school	Other	0	0	No	Normal	No	34
159	103	0	20052	Male	39	¡Ý200	Han	Widowed	Elementary school	Housework and Unemployment	0	0	No	Normal	No	33
160	402	0	20451	Male	52	¡Ý200	Zhuang	Married	Secondary school	Farmer	20	0	No	Normal	No	40
161	383	0	20426	Male	69	¡Ý200	Han	Widowed	Elementary school	Housework and Unemployment	0	0	No	Other	No	13
162	219	0	20205	Male	52	¡Ý200	Han	Married	Elementary school	Other	10	3	No	Pulmonary infection	Yes	9
163	1230	0	40291	Female	75	¡Ý200	Zhuang	Widowed	Illiterate person	Farmer	0	0	No	Pulmonary infection	No	54
164	210	0	20192	Male	59	¡Ý200	Zhuang	Married	Elementary school	Farmer	0	0	No	Normal	No	17
165	130	0	20095	Male	45	¡Ý200	Zhuang	Married	Elementary school	Farmer	1	0	No	Normal	No	15
166	407	0	20458	Female	56	¡Ý200	Zhuang	Widowed	Secondary school	Housework and Unemployment	0	0	No	Normal	Yes	50
167	238	0	20228	Male	45	¡Ý200	Han	Married	Secondary school	Other	6	0	Yes	Normal	No	15
168	68	0	20003	Female	47	¡Ý200	Zhuang	Widowed	Secondary school	Farmer	0	0	No	Normal	No	32
169	69	0	20009	Male	42	¡Ý200	Zhuang	Married	Secondary school	Other	0	0	No	Normal	No	62
170	155	0	20122	Male	38	¡Ý200	Han	Married	Secondary school	Farmer	0	0	No	Other	No	56
171	92	0	20036	Female	50	¡Ý200	Zhuang	Married	Elementary school	Housework and Unemployment	0	0	No	Pulmonary infection	No	53
172	350	0	20380	Male	53	¡Ý200	Han	Married	Elementary school	Other	12	0	No	Other	No	42
173	335	0	20359	Female	31	¡Ý200	Han	Married	Secondary school	Other	0	0	No	Normal	No	64
174	359	0	20394	Male	57	¡Ý200	Han	Widowed	Secondary school	Farmer	6	7	No	Normal	Yes	11
175	195	0	20171	Male	45	¡Ý200	Zhuang	Married	Secondary school	Worker	0	0	No	Pulmonary infection	No	6
176	105	0	20054	Male	44	¡Ý200	Zhuang	Married	Secondary school	Farmer	12	7	No	Normal	Yes	37
177	191	0	20164	Female	38	¡Ý200	Zhuang	Widowed	Elementary school	Farmer	0	0	No	Normal	Yes	36
178	446	0	20526	Male	63	¡Ý200	Zhuang	Widowed	Secondary school	Housework and Unemployment	6	7	No	Normal	No	19
179	193	0	20169	Female	52	¡Ý200	Han	Married	Elementary school	Farmer	0	0	No	Pulmonary infection	No	24
180	71	0	20012	Male	28	¡Ý200	Han	Unmarried	Secondary school	Other	0	0	No	Normal	Yes	26
181	151	0	20117	Male	54	¡Ý200	Han	Unmarried	Elementary school	Other	30	0	No	Other	Yes	30
182	97	0	20043	Male	56	¡Ý200	Zhuang	Married	Secondary school	Farmer	12	6	No	Normal	No	18
183	281	0	20280	Male	31	¡Ý200	Han	Married	Secondary school	Other	0	2	No	Normal	No	51
184	182	0	20155	Male	65	¡Ý200	Han	Divorced	High school	Other	0	0	No	Normal	No	46
185	334	0	20358	Male	36	¡Ý200	Han	Unmarried	University	Other	6	0	No	Normal	No	65
186	67	0	20002	Male	67	¡Ý200	Han	Married	Secondary school	Farmer	20	0	No	Normal	No	20
187	885	0	30516	Female	30	¡Ý200	Zhuang	Unmarried	High school	Other	0	2	No	Normal	No	28
188	154	0	20121	Male	69	¡Ý200	Han	Married	Secondary school	Farmer	12	0	No	Pulmonary infection	Yes	13
189	249	0	20244	Female	34	¡Ý200	Han	Unmarried	Elementary school	Farmer	0	0	No	Normal	No	59
190	563	0	30104	Male	80	¡Ý200	Han	Married	Elementary school	Farmer	0	0	No	Normal	No	10
191	961	0	30613	Male	71	¡Ý200	Han	Married	Elementary school	Housework and Unemployment	0	0	No	Normal	No	3
192	1024	0	40003	Male	27	¡Ý200	Zhuang	Unmarried	Secondary school	Housework and Unemployment	20	0	Yes	Pulmonary infection	No	61
193	398	0	20447	Female	34	¡Ý200	Zhuang	Married	Secondary school	Housework and Unemployment	0	0	No	Normal	No	59
194	417	0	20489	Female	37	¡Ý200	Zhuang	Married	Secondary school	Other	0	1	No	Normal	No	14
195	218	0	20203	Male	43	¡Ý200	Han	Married	High school	Other	0	0	No	Normal	No	22
196	980	0	30636	Male	62	¡Ý200	Han	Married	Secondary school	Farmer	0	0	No	Normal	No	39
197	267	0	20264	Male	57	¡Ý200	Han	Married	High school	Worker	0	0	Yes	Pulmonary infection	No	35
198	196	0	20172	Male	53	¡Ý200	Han	Married	Elementary school	Housework and Unemployment	20	0	No	Pulmonary infection	No	42
