# Supplementary material for: Risk factors and drug resistance of non-tuberculous mycobacteria in HIV/AIDS patients: a retrospective study in southern China
Source: Front Public Health. 2025 Sep 26;13:1660472. doi: 10.3389/fpubh.2025.1660472 (PMC12510969; doi:10.3389/fpubh.2025.1660472)
Supplement: Supplementary file 3 [file Data_Sheet_2.CSV]

	group	ID	gender	Age	CD4+T lymphocyte count	Ethnicity	Marriage	Education	Occupation	Number of cigarettes smoked per week	Frequency of drinking alcohol per week	Cough	Results of chest imaging	Underlying disease	subclass
1	1	20006	Male	36	<200	Zhuang	Unmarried	Secondary school	Housework and Unemployment	0	0	No	Other	No	1
2	1	20008	Male	50	<200	Zhuang	Unmarried	Elementary school	Farmer	0	0	No	Pulmonary infection	No	2
3	1	20058	Male	64	<200	Zhuang	Married	Illiterate person	Farmer	24	0	Yes	Pulmonary infection	Yes	3
4	1	20093	Male	48	<200	Han	Married	Secondary school	Other	0	0	Yes	Pulmonary infection	Yes	4
5	1	20105	Male	46	¡Ý200	Zhuang	Married	High school	Housework and Unemployment	0	0	Yes	Normal	Yes	5
6	1	20136	Male	70	¡Ý200	Han	Married	Elementary school	Farmer	0	0	No	Other	No	6
7	1	20153	Male	42	<200	Zhuang	Married	High school	Farmer	20	0	No	Normal	No	7
8	1	20234	Male	41	<200	Zhuang	Widowed	Secondary school	Worker	0	0	No	Pulmonary infection	Yes	8
9	1	20285	Male	65	¡Ý200	Han	Married	High school	Housework and Unemployment	0	0	No	Normal	Yes	9
10	1	20374	Male	52	¡Ý200	Han	Married	High school	Housework and Unemployment	12	0	No	Pulmonary infection	No	10
11	1	20376	Female	50	¡Ý200	Han	Married	Secondary school	Other	0	0	No	Other	No	11
12	1	20382	Male	28	¡Ý200	Zhuang	Unmarried	Secondary school	Worker	12	0	No	Pulmonary infection	No	12
13	1	20388	Female	65	¡Ý200	Zhuang	Married	Elementary school	Farmer	0	0	No	Normal	No	13
14	1	20425	Male	47	¡Ý200	Han	Married	Elementary school	Housework and Unemployment	40	7	No	Other	No	14
15	1	20545	Male	51	<200	Han	Divorced	Elementary school	Housework and Unemployment	0	0	No	Other	Yes	15
16	1	20552	Male	37	¡Ý200	Zhuang	Unmarried	Secondary school	Farmer	0	0	No	Normal	No	16
17	1	20569	Male	38	¡Ý200	Han	Married	Secondary school	Housework and Unemployment	0	0	No	Normal	No	17
18	1	40036	Male	52	¡Ý200	Zhuang	Married	Secondary school	Farmer	20	0	No	Pulmonary infection	No	18
19	1	40054	Male	59	¡Ý200	Zhuang	Married	Elementary school	Farmer	0	0	No	Normal	No	19
20	1	40136	Male	67	¡Ý200	Zhuang	Married	Secondary school	Farmer	20	12	No	Pulmonary infection	No	20
21	1	40436	Female	66	¡Ý200	Zhuang	Widowed	Elementary school	Farmer	0	0	No	Normal	No	21
22	1	40506	Male	62	<200	Han	Married	Elementary school	Farmer	0	0	No	Other	No	22
23	1	40616	Female	30	<200	Zhuang	Divorced	Elementary school	Worker	0	0	No	Other	No	23
24	1	60158	Male	35	¡Ý200	Han	Unmarried	Secondary school	Farmer	25	2	No	Normal	No	24
25	1	60415	Female	42	¡Ý200	Han	Married	Elementary school	Farmer	0	0	No	Normal	No	25
26	1	60417	Female	45	¡Ý200	Zhuang	Married	Elementary school	Farmer	0	0	No	Normal	No	26
27	1	60421	Male	39	¡Ý200	Han	Unmarried	Elementary school	Other	24	0	No	Other	No	27
28	1	60430	Male	43	¡Ý200	Han	Married	Elementary school	Farmer	0	0	No	Pulmonary infection	No	28
29	1	60638	Female	45	<200	Han	Married	Secondary school	Farmer	0	0	No	Other	No	29
30	1	60642	Male	74	¡Ý200	Han	Married	Elementary school	Farmer	6	0	No	Other	Yes	30
31	1	60687	Male	35	<200	Han	Unmarried	Secondary school	Farmer	0	0	No	Pulmonary infection	Yes	31
32	1	60691	Male	38	¡Ý200	Han	Unmarried	Secondary school	Farmer	10	0	No	Normal	No	32
33	1	70355	Male	32	¡Ý200	Han	Married	University	Other	20	0	No	Normal	No	33
34	1	70514	Male	36	¡Ý200	Zhuang	Unmarried	Secondary school	Housework and Unemployment	0	0	No	Normal	Yes	34
35	1	D0002	Male	62	<200	Zhuang	Unmarried	Elementary school	Farmer	0	0	No	Other	Yes	35
36	0	20211	Male	42	<200	Zhuang	Married	Secondary school	Farmer	24	0	No	Other	No	7
37	0	20132	Male	47	<200	Zhuang	Unmarried	Secondary school	Worker	0	0	No	Pulmonary infection	No	14
38	0	30354	Male	36	<200	Han	Married	Secondary school	Farmer	0	0	No	Normal	No	34
39	0	20495	Male	41	<200	Han	Unmarried	Elementary school	Housework and Unemployment	0	0	No	Pulmonary infection	Yes	8
40	0	20310	Male	32	<200	Zhuang	Unmarried	Secondary school	Farmer	24	1	No	Pulmonary infection	No	33
41	0	20148	Male	50	<200	Zhuang	Married	Elementary school	Farmer	20	0	No	Other	No	2
42	0	20154	Female	50	<200	Zhuang	Married	Secondary school	Farmer	0	0	Yes	Pulmonary infection	No	11
43	0	30384	Male	70	<200	Zhuang	Married	Elementary school	Farmer	0	0	No	Normal	No	6
44	0	20347	Male	74	<200	Han	Married	Secondary school	Other	0	0	Yes	Other	Yes	30
45	0	20013	Male	64	<200	Zhuang	Unmarried	Secondary school	Housework and Unemployment	0	0	No	Normal	Yes	3
46	0	20053	Male	67	<200	Zhuang	Married	Elementary school	Farmer	6	3	No	Pulmonary infection	Yes	20
47	0	20628	Male	59	¡Ý200	Han	Divorced	Secondary school	Housework and Unemployment	0	0	No	Other	No	19
48	0	20081	Male	46	¡Ý200	Zhuang	Married	High school	Other	12	0	No	Normal	No	5
49	0	30257	Male	52	¡Ý200	Han	Married	Elementary school	Farmer	0	0	No	Normal	No	10
50	0	20281	Male	28	¡Ý200	Han	Unmarried	University	Other	12	0	No	Normal	No	12
51	0	20173	Male	52	¡Ý200	Han	Married	Elementary school	Other	0	0	No	Normal	No	10
52	0	20446	Male	35	¡Ý200	Zhuang	Unmarried	Secondary school	Farmer	6	0	No	Normal	No	31
53	0	20073	Male	51	¡Ý200	Han	Married	Secondary school	Other	0	0	No	Normal	No	15
54	0	30262	Male	52	¡Ý200	Zhuang	Married	Elementary school	Farmer	0	0	No	Normal	No	18
55	0	30112	Male	38	¡Ý200	Zhuang	Married	Secondary school	Farmer	0	0	No	Normal	No	17
56	0	20315	Male	67	¡Ý200	Zhuang	Married	Elementary school	Other	0	0	No	Pulmonary infection	No	20
57	0	40520	Male	62	¡Ý200	Zhuang	Divorced	Secondary school	Other	0	0	No	Normal	No	35
58	0	20400	Male	41	¡Ý200	Han	Married	Secondary school	Other	12	0	No	Normal	No	8
59	0	30451	Male	59	¡Ý200	Han	Married	Elementary school	Farmer	0	0	No	Normal	No	19
60	0	20415	Male	74	¡Ý200	Han	Widowed	Elementary school	Housework and Unemployment	0	0	No	Other	Yes	30
61	0	20128	Male	48	¡Ý200	Zhuang	Married	Elementary school	Farmer	0	0	Yes	Pulmonary infection	No	4
62	0	30146	Male	35	¡Ý200	Han	Married	Secondary school	Farmer	0	0	No	Pulmonary infection	No	24
63	0	40233	Female	30	¡Ý200	Zhuang	Married	Secondary school	Worker	0	0	No	Normal	No	23
64	0	30100	Male	36	¡Ý200	Han	Married	Secondary school	Farmer	0	0	No	Normal	No	1
65	0	20209	Male	43	¡Ý200	Zhuang	Married	Elementary school	Farmer	12	7	No	Other	No	28
66	0	20190	Male	65	¡Ý200	Han	Married	Secondary school	Other	30	0	No	Normal	Yes	9
67	0	20041	Male	64	¡Ý200	Han	Married	Secondary school	Other	0	0	No	Normal	Yes	3
68	0	20029	Male	32	¡Ý200	Zhuang	Married	Elementary school	Other	0	0	No	Normal	No	33
69	0	20290	Male	47	¡Ý200	Han	Unmarried	Secondary school	Housework and Unemployment	36	1	No	Normal	No	14
70	0	30170	Male	36	¡Ý200	Han	Married	Secondary school	Other	10	0	No	Normal	No	34
71	0	20511	Female	66	¡Ý200	Zhuang	Married	Elementary school	Farmer	0	0	Yes	Other	No	21
72	0	20119	Male	48	¡Ý200	Zhuang	Married	University	Worker	0	2	No	Normal	Yes	4
73	0	20047	Male	46	¡Ý200	Han	Married	Secondary school	Other	12	3	No	Normal	Yes	5
74	0	40216	Male	62	¡Ý200	Han	Married	Secondary school	Farmer	20	0	No	Other	No	35
75	0	20362	Male	39	¡Ý200	Zhuang	Married	Elementary school	Worker	25	1	No	Other	No	27
76	0	20193	Male	42	¡Ý200	Zhuang	Married	Secondary school	Worker	0	0	No	Normal	No	7
77	0	20397	Male	38	¡Ý200	Han	Married	Secondary school	Farmer	5	1	No	Normal	No	17
78	0	20381	Female	45	¡Ý200	Han	Married	Secondary school	Other	0	0	No	Normal	No	26
79	0	30238	Male	36	¡Ý200	Han	Unmarried	University	Other	10	1	No	Normal	No	1
80	0	30252	Male	38	¡Ý200	Zhuang	Married	Elementary school	Farmer	0	0	No	Normal	No	32
81	0	30283	Male	35	¡Ý200	Han	Unmarried	Secondary school	Farmer	0	0	No	Normal	No	31
82	0	20143	Male	37	¡Ý200	Han	Unmarried	University	Other	10	0	No	Normal	No	16
83	0	30188	Male	52	¡Ý200	Han	Unmarried	Secondary school	Farmer	0	0	No	Normal	No	18
84	0	20129	Male	35	¡Ý200	Zhuang	Unmarried	Secondary school	Worker	0	0	No	Normal	No	24
85	0	20147	Female	42	¡Ý200	Zhuang	Married	Elementary school	Farmer	0	0	No	Normal	Yes	25
86	0	20064	Male	37	¡Ý200	Han	Married	High school	Other	2	5	No	Other	No	16
87	0	30123	Female	65	¡Ý200	Han	Married	Illiterate person	Farmer	0	0	No	Pulmonary infection	No	13
88	0	30209	Male	70	¡Ý200	Han	Married	Elementary school	Farmer	0	0	No	Other	No	6
89	0	20231	Male	43	¡Ý200	Han	Married	University	Farmer	0	0	No	Normal	No	28
90	0	20186	Female	50	¡Ý200	Han	Married	Secondary school	Housework and Unemployment	0	0	No	Other	No	11
91	0	30281	Female	45	¡Ý200	Han	Unmarried	Secondary school	Farmer	0	0	No	Normal	No	29
92	0	20383	Male	39	¡Ý200	Han	Married	Secondary school	Worker	12	7	No	Pulmonary infection	No	27
93	0	20438	Male	38	¡Ý200	Han	Married	Secondary school	Housework and Unemployment	10	0	No	Normal	No	32
94	0	40160	Male	62	¡Ý200	Zhuang	Married	Secondary school	Farmer	0	0	No	Pulmonary infection	No	22
95	0	20109	Male	51	¡Ý200	Han	Divorced	Elementary school	Farmer	24	0	No	Other	No	15
96	0	20268	Male	65	¡Ý200	Zhuang	Married	Elementary school	Farmer	18	7	No	Normal	Yes	9
97	0	20130	Female	65	¡Ý200	Han	Married	Elementary school	Farmer	0	0	No	Normal	No	13
98	0	20519	Female	45	¡Ý200	Zhuang	Widowed	Illiterate person	Farmer	6	2	No	Normal	No	29
99	0	20196	Female	66	¡Ý200	Han	Married	Elementary school	Farmer	0	0	No	Normal	No	21
100	0	20617	Female	45	¡Ý200	Zhuang	Divorced	Elementary school	Worker	0	0	No	Normal	No	26
101	0	20085	Female	42	¡Ý200	Han	Divorced	Secondary school	Other	0	0	No	Normal	No	25
102	0	20227	Male	28	¡Ý200	Han	Unmarried	High school	Other	0	0	No	Normal	No	12
103	0	40079	Female	30	¡Ý200	Zhuang	Divorced	Secondary school	Farmer	0	0	No	Normal	No	23
104	0	40227	Male	62	¡Ý200	Zhuang	Married	Elementary school	Farmer	0	0	No	Normal	No	22
105	0	20026	Male	50	¡Ý200	Zhuang	Married	Elementary school	Worker	6	0	No	Pulmonary infection	Yes	2
